# Supplementary material for: Design, Synthesis, and Antiviral Activities of New Benzotriazole-Based Derivatives
Source: Pharmaceuticals (Basel). 2023 Mar 11;16(3):429. doi: 10.3390/ph16030429 (PMC10054465; doi:10.3390/ph16030429)
Supplement: Supplementary file 1 [file pharmaceuticals-16-00429-s001.zip]

Archive with 1 entries (1 files):
- pharmaceuticals-2243712-supplementary.pdf
